# Supplementary material for: ERF72 interacts with ARF6 and BZR1 to regulate hypocotyl elongation in Arabidopsis
Source: J Exp Bot. 2018 Jun 12;69(16):3933–47. doi: 10.1093/jxb/ery220 (PMC6054149; doi:10.1093/jxb/ery220)
Supplement: Supplementary Table S3 [file ery220_suppl_supplementary_table_s3.xlsx]

## Sheet: A
Table S3. List of DEGs in Figure 2B.
A, DEGs in cluster a of Figure 2B.
Gene ID	FPKM				Gene name	InterPro description
	WT	erf	35S:MAERF-9#	35S:MAERF-11#
AT1G01860	5.31111	5.23218	0.566866	0.543784	PFC1	Ribosomal RNA adenine methylase transferase
AT1G02620	5.06925	6.45893	0.202533	0	-	Small GTPase superfamily, ARF/SAR type
AT1G02800	39.0204	40.2475	3.11566	1.24848	ATCEL2	Glycoside hydrolase
AT1G02920	13.0666	12.0416	55.2047	64.8509	ATGSTF7	Glutathione S-transferase
AT1G03130	197.623	127.206	10.8411	3.76224	PSAD-2	Photosystem I PsaD
AT1G04800	210.745	202.045	16.5801	7.41016	-	Glycine-rich protein
AT1G05190	176.813	178.208	48.6618	26.4705	emb2394	Ribosomal protein L6, alpha-beta domain
AT1G05680	4.7908	6.14451	31.2102	23.9728	UGT74E2	UDP-glucosyltransferase
AT1G07010	9.08855	10.0293	1.98256	1.01884	-	Calcineurin-like metallo-phosphoesterase superfamily protein
AT1G07320	284.842	259.566	77.1038	61.1313	RPL4	Ribosomal protein L4 domain
AT1G08520	99.7765	95.2108	23.7449	21.4353	ALB1	Encodes the CHLD subunit of the Mg-chelatase enzyme involved in chlorophyll biosynthesis.
AT1G08810	11.4467	11.6031	1.20642	1.11137	MYB60	Putative transcription factor of the R2R3-MYB gene family
AT1G12805	5.09205	5.02132	574.251	633.847	-	Nucleotide binding protein
AT1G12810	36.3375	30.2229	223.587	249.153	-	Proline-rich family protein
AT1G14150	22.8994	19.5614	1.26109	0.158418	PQL1	Encodes a subunit of the NAD(P)H dehydrogenase complex located in the chloroplast thylakoid lumen.
AT1G14345	23.4298	20.9311	4.08255	2.8887	-	NAD(P)-linked oxidoreductase superfamily protein
AT1G15550	30.2556	29.6329	8.64085	8.18273	GA4	Involved in later steps of the gibberellic acid biosynthetic pathway
AT1G15820	544.785	357.864	27.9338	13.652	LHCB6	Lhcb6 protein (Lhcb6), light harvesting complex of photosystem II.
AT1G19150	39.6751	36.0317	1.53414	0.502745	LHCA6	PSI type II chlorophyll a/b-binding protein (Lhca2*1) Mrna. The mRNA is cell-to-cell mobile.
AT1G19715	20.5752	20.0798	5.63716	4.78312	-	Mannose-binding lectin superfamily protein
AT1G19720	15.92	14.1929	4.37504	3.62219	DYW7	Pentatricopeptide repeat (PPR-like) superfamily protein
AT1G20390	75.6567	66.2462	7.94528	4.71823	-	Gypsy-like retrotransposon family
AT1G20400	2.20393	3.06648	0.441714	0.0369921	-	hypothetical protein (DUF1204)
AT1G21100	45.4416	35.7255	200.416	207.623	-	O-methyltransferase family protein
AT1G21110	1.3312	4.18458	26.7731	9.54075	-	O-methyltransferase family protein
AT1G21120	0.452556	0.533472	15.9324	3.78406	-	O-methyltransferase family protein
AT1G21890	0	0	0.565993	3.1284	-	Nodulin MtN21-like transporter family protein
AT1G22430	25.0197	25.7861	6.90066	3.53821	-	GroES-like zinc-binding dehydrogenase family protein
AT1G22630	12.6041	12.1307	0.325093	0.490059	-	SSUH2-like protein
AT1G23730	8.94708	9.18298	2.16533	0.631762	ATBCA3	Beta carbonic anhydrase 3
AT1G24580	0.635216	0.280797	87.6905	71.8661	-	RING/U-box superfamily protein
AT1G25440	16.5447	11.0662	0.420871	0.380663	B-BOX DOMAIN PROTEIN 15	B-box type zinc finger protein with CCT domain-containing protein
AT1G27480	6.51633	8.64161	1.337	0.625482		Alpha/beta-Hydrolases superfamily protein
AT1G28010	4.94392	5.44039	1.07168	0.700048	PGP14	Encodes an ATP-binding cassette (ABC) transporter
AT1G29070	237.231	237.301	56.9536	41.297		Ribosomal protein L34
AT1G29110	1.52878	1.3516	0	0	-	Cysteine proteinases superfamily protein
AT1G30380	294.94	251.28	17.0469	5.41726	PSAK	Encodes subunit K of photosystem I reaction center.
AT1G31320	2.88381	2.17185	20.2399	19.2467	LBD4	LOB domain-containing protein 4
AT1G31800	11.6778	11.7243	1.81487	1.77321	CYP97A3	Encodes a protein with β-ring carotenoid hydroxylase activity.
AT1G32470	150.47	143.677	32.982	16.4402	-	Single hybrid motif superfamily protein
AT1G33811	21.6222	17.4198	2.40588	1.88891	-	GDSL-motif esterase/acyltransferase/lipase.
AT1G35420	50.4524	38.5428	5.00214	2.77349	-	Alpha/beta-Hydrolases superfamily protein
AT1G42550	25.8304	22.426	7.44959	4.42608	PMI1	Encodes a plant-specific protein of unknown function that appears to be conserved among angiosperms.
AT1G43800	23.3224	9.88951	1366.07	1478.4	AAD6	Plant stearoyl-acyl-carrier-protein desaturase family protein
AT1G44920	40.5849	45.7259	11.1887	10.5532	-	Transmembrane protein
AT1G45474	18.2392	19.075	3.17257	2.04963	LHCA5	Encodes a component of the light harvesting complex of photosystem I.
AT1G48660	4.81807	6.78388	23.6344	25.5178	-	Auxin-responsive GH3 family protein
AT1G49010	16.7626	13.8058	2.15721	0.993624	MYBS1	Duplicated homeodomain-like superfamily protein
AT1G49975	19.4939	19.5022	4.06502	0.700317	-	Photosystem I reaction center subunit N
AT1G50250	35.9929	34.6408	8.60833	6.40346	FTSH1	Encodes an FTSH protease that is localized to the chloroplast.
AT1G50732	8.56675	6.09201	0.505963	0.572032	-	Transmembrane protein
AT1G51110	9.52824	7.12315	1.42756	0.789055	PAP12	Plastid-lipid associated protein PAP / fibrillin family protein
AT1G52100	217.969	207.018	8.15273	1.19746	-	Mannose-binding lectin superfamily protein
AT1G52140	7.70226	8.74062	55.4373	61.4405	-	Avr9/Cf-9 rapidly elicited protein
AT1G52220	38.2363	35.5319	5.7817	5.42937	CURT1C	CURVATURE THYLAKOID protein
AT1G52690	11.1495	3.03301	103.44	86.8084	LEA7	Late embryogenesis abundant protein (LEA) family protein
AT1G52930	10.0222	11.1367	0.624506	0.188281	ATBRX1-2	Encodes one of two Arabidopsis orthologs of yeast BRX1, a protein involved in maturation of the large ribosomal subunit.
AT1G53080	6.7324	5.9521	0.571584	0	-	Legume lectin family protein
AT1G53540	0.632275	0.419245	12.6686	8.73938	HSP17.6C	HSP20-like chaperones superfamily protein
AT1G54050	14.9124	5.85956	71.8207	51.3567	HSP17.4B	HSP20-like chaperones superfamily protein
AT1G54660	0.0674538	0.327997	6.23083	10.394	-	pseudogene
AT1G55370	4.98154	5.18847	0.880632	0.489079	NDF5	NDH-dependent cyclic electron flow 5
AT1G57770	5.52519	6.95146	0.974268	0.543945	-	FAD/NAD(P)-binding oxidoreductase family protein
AT1G60090	0.931774	2.64786	17.901	14.2419	BGLU4	Beta glucosidase 4
AT1G60450	3.99871	5.5295	0.626756	0.104978	AtGolS7	Predicted to encode a galactinol synthase.
AT1G60600	12.1406	12.036	1.72124	1.3275	ABC4	Encodes a protein similar to 1,4-dihydroxy-2-naphthoic acid phytyltransferase involved in phylloquinone and plastoquinone biosynthesis.
AT1G60950	487.796	423.215	100.304	66.8515	FED A	Encodes a major leaf ferredoxin
AT1G62750	75.5344	72.8259	22.1549	11.3684	ATSCO1	Nuclear encoded protein consists of the five domains conserved in EF-G proteins.
AT1G62760	7.96303	6.65434	0.518626	0.335056	ATPMEI10	Pectin methylesterase inhibitor
AT1G62780	33.3936	36.7148	7.26959	5.47923	-	dimethylallyl, adenosine tRNA methylthiotransferase
AT1G63140	4.96623	4.39064	0.895977	0.158898	-	O-methyltransferase family protein
AT1G63780	6.88454	6.08661	0.570246	0.343844	IMP4	Small nucleolar ribonucleoprotein protein involved in ribosomal RNA processing
AT1G64500	11.2184	12.2899	2.53986	0.582625	-	A member of a protein family found in plants and animals that contain conserved C-terminal glutaredoxin-like and putative zinc-binding cysteine-rich domains.
AT1G64510	171.426	157.007	49.7618	28.7671	-	Translation elongation factor EF1B/ribosomal protein S6 family protein
AT1G64860	27.4872	24.4389	7.39731	5.1507	SIGA	Subunit of chloroplast RNA polymerase, confers the ability to recognize promoter sequences on the core enzyme.
AT1G64970	6.51489	4.79983	88.6464	77.3759	G-TMT	Gamma-tocopherol methyltransferase
AT1G65875	1.01289	1.11937	0	0	-	pseudogene of AMP-dependent synthetase and ligase family protein
AT1G66130	7.90228	9.24865	1.73797	0.539388	-	NAD(P)-binding Rossmann-fold superfamily protein
AT1G66980	3.42292	3.58566	0.429806	0.323953	SNC4	Encodes an atypical receptor-like kinase
AT1G68240	0	0	3.22747	2.27044	-	Basic helix-loop-helix (bHLH) DNA-binding superfamily protein
AT1G68520	33.2444	26.6678	0.479492	0	BBX14	B-box type zinc finger protein with CCT domain-containing protein
AT1G68890	10.4496	11.3704	2.52178	1.9595	PHYLLO	Homologous to the four eubacterial men genes involved in menanoquinone biosynthesis.
AT1G69920	0	0.194537	13.9738	10.7013	ATGSTU12	Encodes glutathione transferase belonging to the tau class of GSTs.
AT1G71500	60.616	59.5692	15.9081	12.6658	PSB33	Encodes PSB33, a protein conserved in the plastid lineage.
AT1G72030	19.6891	19.7213	4.7926	2.56355	-	Acyl-CoA N-acyltransferases (NAT) superfamily protein
AT1G72570	0	0	8.08305	5.29405	AIL1	Integrase-type DNA-binding superfamily protein;
AT1G72645	9.76673	9.49822	0.995041	0.624985	-	Transmembrane protein
AT1G74070	14.7867	13.141	1.83079	1.97129	-	Cyclophilin-like peptidyl-prolyl cis-trans isomerase family protein
AT1G74880	108.278	69.6415	13.5079	11.8447	NDH-O	Encodes subunit NDH-O of NAD(P)H
AT1G76650	1.52259	6.97533	201.565	172.331	CML38	Calmodulin-like 38
AT1G80130	61.1592	56.1782	19.682	6.86438	-	Tetratricopeptide repeat (TPR)-like superfamily protein
AT1G80740	0	0.0349236	2.22688	2.58845	CMT1	Ecotype Kl-0 chromomethylase (CMT1)
AT2G01422	55.0708	0	20.5357	6.47556	-
AT2G01918	5.51433	4.2658	0.187268	0	PQL3	Encode a protein homologous to each PQL protein.
AT2G02620	0.0964034	0.17046	1.99707	2.22083	-	Cysteine/Histidine-rich C1 domain family protein
AT2G04040	2.0592	1.29199	21.1146	9.04543	ATDTX1	A detoxifying efflux carrier for plant-derived antibiotics and other toxic compounds.
AT2G04050	1.35999	1.39221	15.0711	6.3759	DTXL1	MATE efflux family protein
AT2G05100	213.788	89.8166	7.26662	1.23828	-	PHOTOSYSTEM II LIGHT HARVESTING COMPLEX GENE 2.1
AT2G05070	182.695	65.8518	5.30119	1.28254	LHCB2	LIGHT-HARVESTING CHLOROPHYLL B-BINDING 2
AT2G11410	0	6.77188	0	0	-	non-LTR retrotransposon family
AT2G18193	5.31156	4.37576	27.3442	16.0059	-	P-loop containing nucleoside triphosphate hydrolases superfamily protein
AT2G19590	18.8366	21.5357	90.5848	106.499	ACO1	Encodes a protein whose sequence is similar to 1-aminocyclopropane-1-carboxylate oxidase.
AT2G20890	116.757	115.169	41.0969	24.2271	PSB29	Chloroplast-localized Thylakoid formation1 gene product involved in vesicle-mediated formation of thylakoid membranes.
AT2G21070	5.59205	5.09077	0.150422	0.113376	FIO1	Methyltransferase
AT2G21370	8.68149	8.01895	1.1881	0.132666	XK-1	Carbohydrate kinase
AT2G21530	18.855	17.796	2.68242	0.521754	-	SMAD/FHA domain-containing protein
AT2G24090	166.483	172.441	54.9701	37.0747	PRPL35	Ribosomal protein L35
AT2G24270	168.375	150.548	51.1698	24.5671	ALDH11A3	Encodes a protein with non-phosphorylating NADP-dependent glyceraldehyde-3-phosphate dehydrogenase activity.
AT2G26040	1.25131	0.7902	42.3733	37.1538	PYL2	A member of PYR/PYL/RCAR family proteins
AT2G26215	8.1863	10.0619	0.542456	0.20443	-	transposable element gene
AT2G26500	187.293	165.586	33.4471	17.4788	-	Cytochrome b6f complex subunit (petM)
AT2G27385	47.0731	47.5493	14.4552	9.44604	-	Pollen Ole e 1 allergen and extensin family protein
AT2G29290	10.8288	8.32782	0.201506	0	-	NAD(P)-binding Rossmann-fold superfamily protein
AT2G29310	6.00483	5.92142	0.470597	0	-	NAD(P)-binding Rossmann-fold superfamily protein
AT2G29630	41.7414	41.0336	7.69735	5.2702	PY	Encodes a protein involved in thiamin biosynthesis.
AT2G30424	6.08487	8.66716	0.229604	0	TCL2	Encodes a single-repeat R3 MYB transcription factor that is involved in the negative regulation of trichome formation.
AT2G32230	41.8786	40.1957	10.568	6.58828	PRORP1	Encodes a protein-only RNase P
AT2G32540	4.24528	4.03274	0.521468	0.647361	ATCSLB04	Encodes a protein similar to cellulose synthase
AT2G32640	5.3062	5.69646	0.965356	0.388057	LCYB	Encodes a lycopene beta cyclase that catalyzes the addition of beta-ionone end groups to the end of lycopene molecules.
AT2G33450	226.456	212.071	47.3431	36.8562	RPL28	Ribosomal L28 family
AT2G34620	10.5545	8.79797	0.751	0.411668	-	Mitochondrial transcription termination factor family member
AT2G35410	38.7818	37.8141	8.88529	7.50447	-	RNA-binding (RRM/RBD/RNP motifs) family protein
AT2G36145	17.0714	16.4536	1.33057	0.143268	-	hypothetical protein
AT2G37660	110.99	117.219	21.5311	13.4249	-	NAD(P)-binding Rossmann-fold superfamily protein
AT2G38210	3.7713	4.40114	72.2339	46.0265	PDX1L4	putative PDX1-like protein 4
AT2G39350	30.0286	23.692	6.13273	3.0533	ABCG1	ABC transporter
AT2G40220	0.103778	0.0917496	32.9876	36.6576	ABI4	Encodes a member of the DREB subfamily A-3 of ERF/AP2 transcription factor family (ABI4).
AT2G42690	15.6334	14.4083	3.45596	0.830524	-	Alpha/beta-Hydrolases superfamily protein
AT2G44570	8.75142	10.7884	1.38135	0.189301	AtGH9B12	Glycosyl hydrolase 9B12
AT2G45850	5.66188	4.19666	0.73804	0.526998	AHL9	AT hook motif DNA-binding family protein
AT2G46450	3.60927	3.30098	14.5395	16.4806	CNGC12	Cyclic nucleotide-gated channel 12
AT2G47520	0.748747	0.397179	47.9056	58.5692	HRE2	Encodes a member of the ERF subfamily B-2 of ERF/AP2 transcription factor family.
AT3G01370	26.7991	25.5389	5.88392	5.77485	ATCFM2	Encodes a protein containing a CRM domain that is involved in group I and group II intron splicing.
AT3G01440	6.47858	6.91274	0.606935	0	PQL1	Encodes a subunit of the NAD(P)H complex located in the chloroplast thylakoid lumen.
AT3G02690	20.022	19.689	5.58277	4.60346	-	Nucleotide/sugar transporter family protein
AT3G03660	1.67328	1.47934	17.0475	35.8549	WOX11	Encodes a WUSCHEL-related homeobox gene family member
AT3G04260	27.3398	28.4511	7.56967	6.13331	PTAC3	Plastid transcriptionally active 3
AT3G04550	30.2215	27.1372	7.02588	5.67627	RAF1	Encodes an ancillary chaperone protein that functions in Rubisco biogenesis.
AT3G05190	2.05143	3.1212	18.2755	15.9727	-	D-aminoacid aminotransferase-like PLP-dependent enzymes superfamily protein
AT3G05370	2.04403	1.6398	0.179967	0.116267	AtRLP31	receptor like protein 31
AT3G05600	13.1197	12.9267	1.01993	0.404601	-	Cytosolic epoxide hydrolase
AT3G05640	4.39422	4.21322	23.9606	20.3408	-	EGR1 functions as a negative regulator of plant growth
AT3G06435	5.35534	3.97275	45.9898	44.9994	-	Expressed protein
AT3G08920	20.7311	18.6536	2.24957	1.50715	STR10	Rhodanese/Cell cycle control phosphatase superfamily protein
AT3G09160	15.2755	15.9129	1.04556	0.36372	-	RNA-binding (RRM/RBD/RNP motifs) family protein
AT3G09580	7.15374	7.18705	0.971771	1.59806	-	FAD/NAD(P)-binding oxidoreductase family protein
AT3G10405	18.5192	20.5926	3.30668	1.85702	-	Vacuolar acid trehalase
AT3G12780	209.84	199.911	52.9645	36.6579	PGK1	Nuclear phosphoglycerate kinase (PGK1)
AT3G13120	175.564	160.05	45.0315	32.8914	RPS10	Ribosomal protein S10p/S20e family protein
AT3G13180	14.5187	14.3875	0.433458	0.326706	-	NOL1/NOP2/sun family protein / antitermination NusB domain-containing protein
AT3G13650	27.9825	27.9702	113.113	104.659	-	Disease resistance-responsive (dirigent-like protein) family protein
AT3G14930	62.1669	57.2337	12.2184	9.96101	HEME1	Uroporphyrinogen decarboxylase
AT3G15190	177.027	166.821	46.5107	38.5439	RPS20	Chloroplast 30S ribosomal protein S20
AT3G15460	4.2117	3.20226	0.400485	0.172488	-	Encodes one of two Arabidopsis orthologs of yeast BRX1
AT3G16140	168.815	145.844	14.4371	7.25434	PSAH-1	Encodes subunit H of photosystem I reaction center subunit VI.
AT3G16520	34.9491	32.1814	5.3389	4.45739	UGT88A1	UDP-glucosyl transferase 88A1
AT3G16660	25.7776	23.0311	0.926364	0	-	Pollen Ole e 1 allergen and extensin family protein
AT3G17070	12.0293	9.68268	0.670701	0.367651	PER29	Peroxidase family protein
AT3G18010	18.3665	16.0036	5.0978	1.62733	WOX1	Encodes a WUSCHEL-related homeobox gene family member
AT3G18390	54.8591	54.6459	14.1397	9.5812	EMB1865	CRS1 / YhbY (CRM) domain-containing protein
AT3G19480	4.70096	4.66407	0.815966	0.534791	PGDH3	D-3-phosphoglycerate dehydrogenase
AT3G19620	1.52813	1.00361	0.0296547	0	-	Glycosyl hydrolase family protein
AT3G21055	244.938	231.97	27.6011	12.3491	PSBTN	Encodes photosystem II 5 kD protein subunit PSII-T.
AT3G22150	10.6032	8.70681	2.30735	0.948596	AEF1	Involved in RNA editing of plastid atpF and mitochondrial nad5.
AT3G22210	9.77961	10.3147	1.63146	0.526998	-	Transmembrane protein
AT3G22840	38.9321	44.6638	10.3883	0.355902	ELIP1	Encodes an early light-inducible protein.
AT3G24650	1.74886	1.7887	10.5741	10.9542	ABI3	ABA INSENSITIVE 3
AT3G25690	20.1658	17.1077	3.17389	2.69727	CHUP1	Actin binding protein required for normal chloroplast positioning
AT3G26070	53.2975	46.4947	12.6539	7.48515	PAP4	Plastid-lipid associated protein PAP / fibrillin family protein
AT3G26165	6.68951	5.08747	0.781685	0.294586	CYP71B18	Putative cytochrome P450
AT3G26740	30.3545	17.1702	3.41987	1.91481	CCL	CCR-LIKE
AT3G27160	147.021	141.905	39.7778	32.0962	GHS1	GHS1 encodes plastid ribosomal protein S21 The mRNA is cell-to-cell mobile.
AT3G27220	15.3472	14.2347	145.096	187.788	-	Galactose oxidase/kelch repeat superfamily protein
AT3G27690	56.6281	37.6204	1.61791	0.110859	LHCB2.4	LIGHT-HARVESTING CHLOROPHYLL B-BINDING 2
AT3G29120	5.3133	4.56699	0.20049	0.302226	-	hAT-like transposase family
AT3G29240	194.713	142.543	26.7749	20.0119	-	PPR containing protein (DUF179)
AT3G29970	13.4713	10.6779	421.837	446.6	-	B12D protein
AT3G30720	52.0883	2.47254	10.0912	8.05335	QQS	QUA-QUINE STARCH
AT3G43190	4.81755	4.91445	34.2564	45.7964	SUS4	Encodes a protein with sucrose synthase activity (SUS4).
AT3G44830	0	0.0453238	2.15883	1.15475	-	Lecithin:cholesterol acyltransferase family protein
AT3G44890	146.74	149.813	47.5647	31.5758	RPL9	Plastid ribosomal protein CL9
AT3G46780	115.927	90.8076	4.77667	0.406483	PTAC16	Plastid transcriptionally active 16
AT3G47070	45.0135	49.6777	12.5829	6.42717	-	Thylakoid soluble phosphoprotein
AT3G47470	454.456	272.028	39.401	18.4728	LHCA4	LIGHT-HARVESTING CHLOROPHYLL-PROTEIN COMPLEX I SUBUNIT A4
AT3G48200	10.1115	8.63649	1.64904	1.19904	-	Transmembrane protein
AT3G48230	0	0.0545523	2.01166	3.47469	-	Carboxyl-terminal peptidase (DUF239)
AT3G48420	14.6933	17.2704	3.57656	1.13047	-	Haloacid dehalogenase-like hydrolase (HAD) superfamily protein
AT3G48510	1.81519	2.90393	40.92	12.8325	AITR2	AtIII18x5-like protein
AT3G48720	4.98301	2.77381	0.208919	0.0629865	DCF	Encodes a hydroxycinnamoyl-CoA: v-hydroxy fatty acid transferase involved in cutin synthesis.
AT3G48730	79.3295	86.8886	27.0456	20.4165	GSA2	Glutamate-1-semialdehyde 2,1-aminomutase 2
AT3G50440	16.9867	14.9279	98.7935	94.4582	ATMES10	Encodes a protein shown to have methyl jasmonate esterase activity in vitro.
AT3G51510	43.8258	38.9696	9.77925	6.33632	-	Transmembrane protein
AT3G51600	268.058	253.607	64.5742	54.1098	LTP5	Predicted to encode a PR (pathogenesis-related) protein
AT3G52150	108.069	107.285	29.9657	20.3971	PLASTID-SPECIﬁC RIBOSOMAL PROTEIN 2	RNA-binding (RRM/RBD/RNP motifs) family protein
AT3G52380	76.0818	77.6024	21.4356	18.753	CP33	CHLOROPLAST RNA-BINDING PROTEIN 33
AT3G53470	26.4487	26.3593	3.37507	1.31296	-	2,3-bisphosphoglycerate-independent phosphoglycerate mutase
AT3G53540	16.0094	12.7805	3.42359	2.79141	TRM19	TON1 RECRUITING MOTIF 19
AT3G54830	39.7605	47.7893	15.135	5.30434	-	Transmembrane amino acid transporter family protein
AT3G55130	13.7767	13.6934	1.32883	0.292124	ATWBC19	WHITE-BROWN COMPLEX HOMOLOG 19
AT3G55630	9.52967	5.92479	0.709898	0.251795	ATDFD	FOLYLPOLYGLUTAMATE SYNTHETASE 3
AT3G57157	5.18626	5.34935	136.498	56.64	SORF5	SHORT OPEN READING FRAME 5
AT3G59400	81.407	66.87	7.6289	5.06427	GUN4	GENOMES UNCOUPLED 4
AT3G59780	23.6028	23.254	7.0848	5.98913	-	Rhodanese/Cell cycle control phosphatase superfamily protein
AT3G62550	3.33727	3.97179	0.261541	0	-	Adenine nucleotide alpha hydrolases-like superfamily protein
AT3G62820	12.5145	13.1085	2.49454	1.81055	-	Plant invertase/pectin methylesterase inhibitor superfamily protein
AT3G63060	0.951617	1.83561	24.4435	3.01154	EDL3	EDL3 is an F-box protein involved that mediated the regulation of abscisic acid signalling.
AT3G63490	233.013	225.478	60.0325	39.6282	RPL1	Ribosomal protein L1p/L10e family
AT4G01150	466.488	391.402	111.585	73.5077	CURT1A	CURVATURE THYLAKOID 1A-like protein
AT4G01310	242.927	217.698	71.3555	47.3521	-	Ribosomal L5P family protein
AT4G01490	0.90629	0.675563	6.96424	4.69416	-	non-LTR retrotransposon family (LINE)
AT4G01560	18.0436	13.8895	0.633895	1.19445	MEE49	Ribosomal RNA processing Brix domain protein
AT4G04570	4.17038	4.94601	0.898123	0.364502	CRK40	Encodes a cysteine-rich receptor-like protein kinase
AT4G08870	20.6123	21.8999	1.8421	0.555371	-	ARGININE AMIDOHYDROLASE 2
AT4G09010	67.1111	63.6518	7.01683	2.45987	APX4	ASCORBATE PEROXIDASE 4
AT4G10060	18.1968	16.0579	1.83441	1.17524	-	Beta-glucosidase, GBA2 type family protein
AT4G10240	39.3956	53.4634	1.73925	0	BBX23	B-BOX DOMAIN PROTEIN 23
AT4G11900	0.635462	1.01828	0.0269756	0	-	S-locus lectin protein kinase family protein
AT4G13500	30.2453	28.8073	3.91794	2.23473	-	Transmembrane protein
AT4G14540	19.8742	22.2262	2.88433	1.04351	NF-YB3	NUCLEAR FACTOR Y, SUBUNIT B3
AT4G14890	61.1294	67.2294	17.8099	13.5915	FdC2	FERREDOXIN C 1
AT4G15210	0.315488	0.371897	6.28558	1.3459	ATBETA-AMY	ARABIDOPSIS THALIANA BETA-AMYLASE
AT4G15560	175.154	133.323	28.1688	26.3315	CLA1	1-DEOXY-D-XYLULOSE 5-PHOSPHATE (DXP) SYNTHASE 1
AT4G17245	36.2735	25.5707	0.868268	0.818038	-	RING/U-box superfamily protein
AT4G18280	18.7369	21.5962	76.9229	112.972	-	Glycine-rich cell wall protein-like protein
AT4G18480	92.7463	98.3286	23.2333	16.5657	CHLI1	Encodes the CHLI subunit of magnesium chelatase which is required for chlorophyll biosynthesis.
AT4G21445	10.4871	8.00152	1.17088	0.294173	CRR9	CHLORORESPIRATORY REDUCTION 9
AT4G23300	1.93261	2.11543	0.0312533	0.0942251	CRK22	CYSTEINE-RICH RLK (RECEPTOR-LIKE PROTEIN KINASE) 22
AT4G24350	7.94146	7.66581	1.32095	0.497813	-	Phosphorylase superfamily protein
AT4G24570	4.64022	30.844	74.1807	74.5193	DIC2	DICARBOXYLATE CARRIER 2
AT4G24750	49.9812	46.0779	14.4053	8.2484	STR11	Rhodanese/Cell cycle control phosphatase superfamily protein
AT4G25200	0.455238	0	18.0882	20.6249	ATHSP23.6-MITO	MITOCHONDRION-LOCALIZED SMALL HEAT SHOCK PROTEIN 23.6
AT4G26390	11.3124	11.5166	0.651927	0.140392	-	Pyruvate kinase family protein
AT4G28811	0.102788	0.0454375	1.81517	2.10482	BHLH119	basic helix-loop-helix (bHLH) DNA-binding superfamily protein
AT4G29060	180.435	176.832	35.6015	23.7739	emb2726	EMBRYO DEFECTIVE 2726
AT4G30110	1.71011	0.944941	17.0356	37.0975	HMA2	HEAVY METAL ATPASE 2
AT4G31610	8.09591	13.3185	1.14848	0.472162	REM1	REPRODUCTIVE MERISTEM 1
AT4G31760	0.480885	1.19042	7.18563	9.35483	PER46	peroxidase superfamily protein
AT4G31850	10.5554	9.35807	2.323	1.41883	PGR3	PROTON GRADIENT REGULATION 3
AT4G32260	200.399	179.45	57.1227	40.6711	-	PIGMENT DEFECTIVE 334
AT4G34790	1.04672	0.396599	48.0388	85.8883	-	SMALL AUXIN UPREGULATED RNA 3
AT4G34830	17.5082	19.8417	3.40844	2.71173	MRL1	MATURATION OF RBCL 1
AT4G34900	15.6218	16.9257	3.76232	2.56211	ATXDH2	XANTHINE DEHYDROGENASE 2
AT4G35250	26.0641	24.6592	6.06955	4.15886	-	HIGH CHLOROPHYLL FLUORESCENCE PHENOTYPE 244
AT4G37740	31.1277	34.4822	8.49296	6.97334	AtGRF2	GROWTH-REGULATING FACTOR 2
AT4G37925	28.7341	27.4958	1.60723	0	NDH-M	NADH DEHYDROGENASE-LIKE COMPLEX M
AT4G38160	28.7839	26.8753	6.5803	4.67218	MTERF6	MITOCHONDRIAL TRANSCRIPTION TERMINATION FACTOR 6
AT4G39970	31.7458	26.7484	8.04105	4.75877	-	Haloacid dehalogenase-like hydrolase (HAD) superfamily protein
AT5G02120	23.173	28.0623	5.42275	2.39253	OHP	Encodes a one helix protein homologous to cyanobacterial high-light inducible proteins
AT5G02440	24.3628	26.6344	6.49438	4.55968	-	60S ribosomal protein L36
AT5G03210	7.84967	12.1871	93.7569	48.6138	ATDIP2	DBP-INTERACTING PROTEIN 2
AT5G03620	2.00317	1.96777	0.0604693	0	-	Subtilisin-like serine endopeptidase family protein
AT5G03940	92.4461	87.3912	14.5552	8.94305	FFC	Chloroplast Signal Recognition Particle Subunit
AT5G04190	10.565	6.54971	1.09387	1.18724	PKS4	Encodes phytochrome kinase substrate 4
AT5G04340	6.29684	7.79383	36.567	48.0308	C2H2	COLD INDUCED ZINC FINGER PROTEIN 2
AT5G06290	85.9957	76.7061	25.8502	20.312	2-Cys Prx B	2-CYS PEROXIREDOXIN B
AT5G06760	16.0344	10.1559	94.6834	46.5556	LEA4-5	LATE EMBRYOGENESIS ABUNDANT 4-5
AT5G07530	1.59599	4.18265	0.154858	0	GRP17	GLYCINE RICH PROTEIN 17
AT5G08280	111.086	114.42	30.4828	24.8331	HEMC	HYDROXYMETHYLBILANE SYNTHASE
AT5G10100	11.9266	10.9164	1.90603	1.00563	TPPI	Haloacid dehalogenase-like hydrolase (HAD) superfamily protein
AT5G12020	0.583639	1.03199	15.6582	9.71042	HSP17.6II	17.6 kDa class II heat shock protein
AT5G12030	1.62327	0.86108	32.9658	30.7471	AT-HSP17.6A	HEAT SHOCK PROTEIN 17.6
AT5G13770	11.7688	10.8898	1.1516	0.306346	-	Pentatricopeptide repeat (PPR-like) superfamily protein
AT5G14260	46.6707	47.3743	13.9542	12.9953	-	Rubisco methyltransferase family protein
AT5G14320	148.968	137.973	44.3846	33.0134	EMBRYO DEFECTIVE 3137	Ribosomal protein S13/S18 family
AT5G15720	12.0034	9.83391	0.380461	0.163863	GLIP7	GDSL-MOTIF LIPASE 7
AT5G16400	29.9087	32.0573	6.82366	4.25638	TRXF2	Encodes an f-type thioredoxin (Trx-f2) localized in chloroplast stroma.
AT5G16710	52.9286	54.5615	17.4653	12.9445	DHAR3	DEHYDROASCORBATE REDUCTASE 1
AT5G17170	35.7288	40.08	7.92646	4.59564	ENH1	ENHANCER OF SOS3-1
AT5G19170	4.76412	4.77354	0.808953	0.406483	-	NEP-interacting protein, putative (DUF239)
AT5G19550	83.1917	80.9659	684.776	641.182	ASP2	ASPARTATE AMINOTRANSFERASE 2
AT5G19600	16.9901	18.3153	4.03741	0.726704	SULTR3;5	SULFATE TRANSPORTER 3;5
AT5G19940	103.912	86.536	16.4524	11.2363	PAP8	Plastid-lipid associated protein PAP / fibrillin family protein
AT5G20830	8.20423	8.44653	52.5152	81.4544	SUS1	SUCROSE SYNTHASE 1
AT5G21430	8.34603	5.84547	0.441714	0.332929	CHLORORESPIRATORY REDUCTION L	Chaperone DnaJ-domain superfamily protein
AT5G21920	34.071	33.8397	9.15394	6.40274	YLMG2	YGGT family protein
AT5G21930	21.5676	17.7636	4.27058	2.98506	PAA2	P-TYPE ATPASE OF ARABIDOPSIS 2
AT5G23120	81.1438	72.7024	20.723	10.4873	HCF136	HIGH CHLOROPHYLL FLUORESCENCE 136
AT5G24490	103.77	99.1382	17.4193	12.0385	-	30S ribosomal protein
AT5G25040	3.45023	3.86058	0.25631	0	-	Major facilitator superfamily protein
AT5G27390	19.7963	20.1141	5.48532	2.11762	-	Tagatose-6-phosphate ketose/aldose isomerase
AT5G30510	141.052	145.459	40.6641	29.4073	RPS1	PLASTID RIBOSOMAL PROTEIN S1
AT5G35790	22.7848	20.0073	2.27582	1.47782	G6PD1	GLUCOSE-6-PHOSPHATE DEHYDROGENASE 1
AT5G35935	0.236228	5.01237	0.941291	0.0644973	-	copia-like retrotransposon family
AT5G38420	1986.83	1815.66	218.244	128.259	RBCS-2B	RUBISCO SMALL SUBUNIT 2B
AT5G38430	154.784	147.491	6.88811	3.5044	RBCS-1B	RUBISCO SMALL SUBUNIT 1B
AT5G38520	20.6237	18.1656	3.22855	1.80544	CLD1	CHLOROPHYLL DEPHYTYLASE1
AT5G39530	14.7143	13.1352	1.55247	0.950727	-	Hypothetical protein (DUF1997)
AT5G39890	13.4034	13.8981	82.5511	94.9613	PCO2	PLANT CYSTEINE OXIDASE 2
AT5G40530	5.20215	6.66093	0.487355	0	-	S-adenosyl-L-methionine-dependent methyltransferases superfamily protein
AT5G41761	3.95942	4.1093	0.350773	0	-	Hypothetical protein
AT5G42270	92.8466	90.7395	26.8181	22.8351	VAR1	VARIEGATED 1
AT5G43470	6.28867	5.5598	1.45849	0.659576	RPP8	HYPERSENSITIVE RESPONSE TO TCV
AT5G43750	34.4642	34.8378	7.69362	4.8118	NDH18	NAD(P)H DEHYDROGENASE 18
AT5G45680	17.9551	18.2179	2.37356	0.493518	ATFKBP13	FK506 BINDING PROTEIN 13
AT5G45930	21.7756	18.3321	3.67397	2.20112	CHLI2	MAGNESIUM CHELATASE I2
AT5G47110	599.885	521.701	130.572	69.4973	LIL3:2	LIGHT-HARVESTING-LIKE 3:2
AT5G47610	19.8932	15.5917	1.62905	0.57781	ATL79	RING/U-box superfamily protein
AT5G48490	7.79099	5.87506	0.155637	0.234614	DIR1-LIKE	Encodes a protein with similarity to a lipid transfer protein that may contribute to systemic acquired resistance (SAR).
AT5G48570	32.4117	4.37904	14.8285	40.2258	ATFKBP65	Encodes one of the 36 carboxylate clamp (CC)-tetratricopeptide repeat (TPR) proteins
AT5G49860	3.22973	3.67122	0.208919	0.157466	-	Mannose-binding lectin superfamily protein
AT5G50160	3.87085	3.30939	0.144456	0	ATFRO8	FERRIC REDUCTION OXIDASE 8
AT5G52640	87.7368	7.42749	62.4584	147.245	ATHSP90.1	Encodes a cytosolic heat shock protein AtHSP90.1.
AT5G52780	23.8206	22.1127	3.9292	2.4389	-	Transmembrane protein, putative (DUF3464)
AT5G53490	35.0646	32.2719	7.3627	4.64338	TL17	THYLAKOID LUMENAL 17.4 KDA PROTEIN
AT5G54130	4.00069	5.03901	23.0039	22.7252	-	Calcium-binding endonuclease/exonuclease/phosphatase family
AT5G55220	62.2573	63.5691	14.8148	10.3245	TIG	Trigger factor type chaperone family protein
AT5G55250	7.78333	5.98666	27.754	55.0661	IAMT1	IAA CARBOXYLMETHYLTRANSFERASE 1
AT5G55620	18.5981	15.7063	3.865	1.70524	-	Hypothetical protein
AT5G56850	7.13562	8.60262	0.88119	0.464919	-	Hypothetical protein
AT5G57030	22.6682	21.9052	5.83629	3.1845	LUT2	LUTEIN DEFICIENT 2
AT5G57170	50.7728	52.955	12.0948	6.17784	-	Tautomerase/MIF superfamily protein
AT5G57180	48.3852	36.4191	7.0396	4.81861	CIA2	CHLOROPLAST IMPORT APPARATUS 2
AT5G57345	31.4044	28.936	6.3	2.84906	-	ATOXR
AT5G58140	22.9168	18.6808	4.21474	4.34288	PHOT2	NON PHOTOTROPIC HYPOCOTYL 1-LIKE
AT5G59130	0.27026	0.358405	3.70183	3.8278	-	Subtilase family protein
AT5G59750	5.5475	5.25847	1.08764	0.585553	RIBA3	HOMOLOG OF RIBA 3
AT5G59820	14.3099	27.4112	96.767	121.837	RHL41	RESPONSIVE TO HIGH LIGHT 41
AT5G62520	1.46939	3.51835	20.8751	13.2266	SRO5	SIMILAR TO RCD ONE 5
AT5G63310	152.714	147.481	46.479	36.4871	NDPK2	ARABIDOPSIS NUCLEOSIDE DIPHOSPHATE KINASE 2
AT5G65207	85.0157	90.1041	337.588	462.226	-	Hypothetical protein
AT5G66360	6.19791	5.33536	0.22156	0.333989	DIM1B	ADENOSINE DIMETHYL TRANSFERASE 1B
AT5G66400	32.3829	3.11192	3.58608	5.16554	ATDI8	ARABIDOPSIS THALIANA DROUGHT-INDUCED 8
AT5G66780	5.88107	0.144429	39.8335	28.0998	-	late embryogenesis abundant protein
AT5G66985	6.37763	6.3219	237.719	307.098	-	Hypothetical protein
AT5G67020	28.3874	20.3106	3.4288	2.5469	-	Hypothetical protein
ATMG00020	178.053	168.243	5.74331	6.20741	RRN26	RIBOSOMAL RNA26S
ATMG00030	404.34	373.407	33.9261	33.3391	ORF107A	Hypothetical protein
ATMG01390	98.6702	95.0964	21.4642	26.2859	RRN18	Mitochondrial 18S ribosomal RNA
B. DEGs in cluster b of Figure 2B.
Gene ID	FPKM				Gene name	InterPro description
	WT	erf	35S:MAERF-9#	35S:MAERF-11#
AT1G01390	18.2756	19.4319	1.2784	0.12433	UGT72B2	UDP-Glycosyltransferase superfamily protein
AT1G03630	37.4415	32.7102	5.96887	3.10005	POR C	PROTOCHLOROPHYLLIDE OXIDOREDUCTASE C
AT1G03680	76.6526	75.5304	20.7945	18.7849	ATHM1	Encodes a chloroplast thioredoxin similar to prokaryotic thioredoxins.
AT1G04420	40.9714	41.4688	12.5226	8.17283	-	NAD(P)-linked oxidoreductase superfamily protein
AT1G06680	539.049	426.782	40.2044	22.7984	PSBP-1	PHOTOSYSTEM II SUBUNIT P-1
AT1G08380	421.079	360.939	27.8082	11.4867	PSAO	PHOTOSYSTEM I SUBUNIT O
AT1G09340	68.7468	64.998	8.92525	4.39034	CRB	CHLOROPLAST RNA BINDING
AT1G12250	12.3031	11.9131	2.18857	0.799791	TL20.3	Pentapeptide repeat-containing protein
AT1G12900	82.5139	73.8969	11.5869	6.94278	GAPA-2	GLYCERALDEHYDE 3-PHOSPHATE DEHYDROGENASE A SUBUNIT 2
AT1G14030	15.5467	15.3307	4.30497	3.55085	LSMT-L	LYSINE METHYLTRANSFERASE (LSMT)-LIKE
AT1G15980	15.5671	13.011	0.888505	0.535747	NDF1	NAD(P)H DEHYDROGENASE SUBUNIT 48
AT1G18060	16.748	16.5223	4.43916	2.09118	-	Microbial collagenase
AT1G20340	371.591	310.896	25.2238	9.75819	DRT112	DNA-DAMAGE-REPAIR/TOLERATION PROTEIN 112
AT1G23130	3.98039	4.10556	0	0	-	Polyketide cyclase/dehydrase and lipid transport superfamily protein
AT1G23310	109.78	88.0705	26.6752	22.2778	GGT1	ALANINE-2-OXOGLUTARATE AMINOTRANSFERASE 1
AT1G23740	51.6584	49.0735	14.6781	10.0781	AOR	ALKENAL/ONE OXIDOREDUCTASE
AT1G29660	7.8733	6.69304	22.6244	46.5067	-	GDSL-motif esterase/acyltransferase/lipase.
AT1G31330	387.527	305.856	46.0874	33.965	PSAF	PHOTOSYSTEM I SUBUNIT F
AT1G32060	243.432	213.647	37.1994	14.1537	PRK	PHOSPHORIBULOKINASE
AT1G32080	34.463	33.1159	3.03145	0.231379	ATLRGB	Encodes a plant LrgAB/CidAB protein localized to the chloroplast envelope
AT1G32990	171.592	163.658	39.0112	25.483	PRPL11	PLASTID RIBOSOMAL PROTEIN L11
AT1G33055	19.1802	15.5322	143.957	204.464	-	Hypothetical protein
AT1G34000	21.6293	20.3313	4.5592	2.67272	OHP2	ONE-HELIX PROTEIN 2
AT1G35680	172.819	172.844	41.2178	29.5702	RPL21	CHLOROPLAST RIBOSOMAL PROTEIN L21
AT1G42970	184.88	163.452	21.3337	7.5669	GAPB	GLYCERALDEHYDE-3-PHOSPHATE DEHYDROGENASE B SUBUNIT
AT1G44575	296.725	265.704	28.7987	12.6823	NPQ4	NONPHOTOCHEMICAL QUENCHING 4
AT1G49130	61.3069	55.4464	2.29562	0.384501	BBX17	B-BOX DOMAIN PROTEIN 17
AT1G49750	19.0266	18.6274	3.56769	2.03172	-	Leucine-rich repeat (LRR) family protein
AT1G52230	206.246	171.84	16.5543	7.26527	PSAH2	PHOTOSYSTEM I SUBUNIT H-2
AT1G54780	41.4823	37.7645	7.47742	4.77923	TLP18.3	THYLAKOID LUMEN PROTEIN 18.3
AT1G55480	29.08	26.3168	5.70246	2.57883	ZKT	PROTEIN CONTAINING PDZ DOMAIN
AT1G55670	547.468	404.139	33.0011	15.7309	PSAG	PHOTOSYSTEM I SUBUNIT G
AT1G58602	8.89702	9.48292	1.54907	1.36408	-	LRR and NB-ARC domains-containing disease resistance protein
AT1G59860	25.1804	9.05569	112.085	97.7354	HSP17.6A	HSP20-like chaperones superfamily protein
AT1G61340	1.48304	5.41943	31.5617	11.8437	FBS1	F-BOX STRESS INDUCED 1
AT1G61520	438.917	306.692	31.699	14.9947	LHCA3	PHOTOSYSTEM I LIGHT HARVESTING COMPLEX GENE 3
AT1G63360	2.46909	1.87594	0.23583	0.158	-	Disease resistance protein (CC-NBS-LRR class) family
AT1G64680	35.6975	35.7628	10.1735	6.06093	-	Beta-carotene isomerase D27
AT1G66970	3.66095	4.2696	0.132262	0.0398755	SVL2	GLYCEROPHOSPHODIESTER PHOSPHODIESTERASE (GDPD) LIKE 1
AT1G67700	88.7852	86.5362	26.6065	14.9213	HHL1	HYPERSENSITIVE TO HIGH LIGHT 1
AT1G67740	174.703	155.621	34.433	22.962	PSBY	PHOTOSYSTEM II BY
AT1G68590	76.6845	77.1186	16.7414	12.6184	PSRP3/1	PLASTID-SPECIﬁC RIBOSOMAL PROTEIN 3/1
AT1G72290	21.1393	28.4401	0.624257	0	-	WATER-SOLUBLE CHLOROPHYLL PROTEIN
AT1G72940	3.96281	5.76001	21.8518	21.8685	-	Toll-Interleukin-Resistance (TIR) domain-containing protein
AT1G74310	43.1721	6.60936	41.3903	61.2668	ATHSP101	HEAT SHOCK PROTEIN 101
AT1G74730	25.0611	26.4251	6.63686	5.41429	RIQ2	Encodes a grana core localized protein, is homologous to RIG1.
AT1G75460	2.45305	2.84346	0.1481	0.055813	-	ATP-dependent protease La (LON) domain protein
AT1G75830	1.43591	1.90423	169.699	149.713	PDF1.1	PLANT DEFENSIN 1.1
AT1G77490	34.8488	36.1433	5.14364	4.074	TAPX	THYLAKOIDAL ASCORBATE PEROXIDASE
AT1G79850	151.479	151.906	46.9352	37.2224	RPS17	PLASTID RIBOSOMAL SMALL SUBUNIT PROTEIN 17
AT2G05310	54.6649	53.7882	9.62138	3.71888	-	Transmembrane protein
AT2G05620	48.0134	43.5098	10.5985	5.32556	PGR5	PROTON GRADIENT REGULATION 5
AT2G06520	499.949	426.767	83.1527	52.2698	PSBX	PHOTOSYSTEM II SUBUNIT X
AT2G16060	29.0397	34.4825	1023.33	1072.86	GLB1	CLASS I HEMOGLOBIN
AT2G20260	173.47	136.805	16.0458	5.87424	PSAE-2	PHOTOSYSTEM I SUBUNIT E-2
AT2G20570	15.7774	15.9257	3.16419	2.98909	GPRI1	ARABIDOPSIS GOLDEN2-LIKE 1
AT2G21330	81.9953	69.1336	7.96229	2.68216	FBA1	FRUCTOSE-BISPHOSPHATE ALDOLASE 1
AT2G21960	16.4046	17.9699	2.44582	1.5567	-	Transmembrane protein
AT2G24820	13.2332	14.7889	3.96876	2.46345	TIC55-II	TRANSLOCON AT THE INNER ENVELOPE MEMBRANE OF CHLOROPLASTS 55-II
AT2G26150	29.1925	3.41117	97.6551	94.512	ATHSFA2	HEAT SHOCK TRANSCRIPTION FACTOR A2
AT2G30570	250.043	221.385	29.6975	16.5851	PSBW	PHOTOSYSTEM II REACTION CENTER W
AT2G34420	560.76	189.26	25.5645	8.93173	LHCB1.5	PHOTOSYSTEM II LIGHT HARVESTING COMPLEX GENE 1.5
AT2G35300	24.6081	8.36768	120.426	122.531	LEA18	LATE EMBRYOGENESIS ABUNDANT 18,
AT2G36970	0.0659129	0	5.01405	2.56445	UGT86A1	UDP-Glycosyltransferase superfamily protein
AT2G38230	26.8474	24.1657	369.124	248.188	ATPDX1.1	PYRIDOXINE BIOSYNTHESIS 1.1
AT2G39510	0.582808	0.644075	10.7868	27.4489	UMAMIT14	USUALLY MULTIPLE ACIDS MOVE IN AND OUT TRANSPORTERS 14
AT2G39730	488.51	441.198	77.4282	44.015	RCA	RUBISCO ACTIVASE
AT2G40300	62.5845	60.0562	12.4751	6.86547	ATFER4	FERRITIN 4
AT2G42220	107.195	88.4966	9.1369	6.50709	-	Rhodanese/Cell cycle control phosphatase superfamily protein
AT2G43560	26.3578	27.7275	3.85241	1.59415	FKBP16-3	FKBP-like peptidyl-prolyl cis-trans isomerase family protein
AT3G01500	175.69	143.477	4.29316	0	CA1	BETA CARBONIC ANHYDRASE 1
AT3G02730	26.0915	28.7772	3.33374	2.51271	TRXF1	THIOREDOXIN F-TYPE 1
AT3G05730	66.3194	68.2733	4.37089	0	-	Encodes a defensin-like (DEFL) family protein
AT3G08940	715.144	415.671	26.2313	10.8582	LHCB4.2	LIGHT HARVESTING COMPLEX PHOTOSYSTEM II
AT3G10040	12.6104	10.0558	70.8295	98.227	HRA1	HYPOXIA RESPONSE ATTENUATOR1
AT3G10120	10.1179	7.95134	0.763573	1.53472	-	Hypothetical protein
AT3G12580	392.793	40.2784	247.976	528.866	ATHSP70	ARABIDOPSIS HEAT SHOCK PROTEIN 70
AT3G14200	43.1278	13.4574	39.2004	61.2839	-	Chaperone DnaJ-domain superfamily protein
AT3G14210	20.0989	12.0295	1.73573	0.424299	ESM1	EPITHIOSPECIFIER MODIFIER 1
AT3G14420	165.962	124.822	36.1952	20.8328	GOX1	GLYCOLATE OXIDASE 1
AT3G15840	16.0959	16.8177	3.7104	1.79781	PIFI	POST-ILLUMINATION CHLOROPHYLL FLUORESCENCE INCREASE
AT3G16770	203.035	8.37893	11047.4	15213.4	ERF72	ETHYLENE RESPONSE FACTOR 72
AT3G17040	25.9375	21.2439	3.68957	2.355	HCF107	HIGH CHLOROPHYLL FLUORESCENT 107
AT3G18890	21.1695	20.0333	3.18527	2.87199	TIC62	TRANSLOCON AT THE INNER ENVELOPE MEMBRANE OF CHLOROPLASTS 62
AT3G19800	10.7701	8.82756	0.533395	0.229732	DUF177B	DOMAIN OF UNKNOWN FUNCTION 177 B
AT3G21870	5.48209	3.57126	0.195972	0	CYCP2;1	CYCLIN P2;1
AT3G22550	4.42038	4.33549	25.5668	26.0237	-	NAD(P)H-quinone oxidoreductase subunit, putative (DUF581)
AT3G24500	195.76	39.6186	163.627	241.138	ATMBF1C	MULTIPROTEIN BRIDGING FACTOR 1C
AT3G26060	100.889	104.621	15.0572	11.9794	ATPRX Q	PEROXIREDOXIN Q
AT3G26650	405.665	334.761	43.284	23.8563	GAPA	GLYCERALDEHYDE 3-PHOSPHATE DEHYDROGENASE A SUBUNIT
AT3G46230	1.41476	0.750471	20.9479	23.466	ATHSP17.4	HEAT SHOCK PROTEIN 17.4
AT3G47250	2.29918	1.11799	0.0780808	0	-	Transmembrane protein, putative (DUF247)
AT3G50820	73.0102	62.654	4.92531	3.96541	PSBO2	PHOTOSYSTEM II SUBUNIT O-2
AT3G51820	69.2766	61.99	17.6449	10.1233	ATG4	Encodes a protein with chlorophyll synthase activity
AT3G54050	99.4242	86.48	14.5689	5.43678	HCEF1	HIGH CYCLIC ELECTRON FLOW 1
AT3G54890	161.536	97.2863	9.4462	4.3296	LHCA1	PHOTOSYSTEM I LIGHT HARVESTING COMPLEX GENE 1
AT3G55330	34.353	33.4364	4.42394	2.68904	PPL1	PSBP-LIKE PROTEIN 1
AT3G55800	122.543	121.144	24.2549	13.814	SBPASE	SEDOHEPTULOSE-BISPHOSPHATASE
AT3G56910	202.049	179.154	54.8127	37.3788	PSRP5	PLASTID-SPECIFIC 50S RIBOSOMAL PROTEIN 5
AT3G56940	268.708	222.253	34.2351	20.1096	CRD1	COPPER RESPONSE DEFECT 1
AT3G59250	2.64286	2.27339	0.242573	0	-	F-box/RNI-like superfamily protein
AT3G61870	44.3027	45.1646	10.3801	5.01067	-	Unknown protein
AT3G63140	76.4857	64.621	4.84925	2.24365	CSP41A	CHLOROPLAST STEM-LOOP BINDING PROTEIN OF 41 KDA
AT3G63160	417.367	425.201	35.0515	15.8715	OEP6	OUTER ENVELOPE PROTEIN 6
AT4G01050	172.994	139.817	22.3213	12.127	TROL	THYLAKOID RHODANESE-LIKE
AT4G01360	1.92146	3.46285	21.2324	15.1331	BPS3	Encodes a protein related to BYPASS1 (BPS1)
AT4G02770	463.075	344.333	33.9935	18.0858	PSAD-1	PHOTOSYSTEM I SUBUNIT D-1
AT4G03280	217.042	194.776	40.1676	24.9503	PETC	PHOTOSYNTHETIC ELECTRON TRANSFER C
AT4G04640	115.83	114.61	36.363	28.6831	ATPC1	One of two Genes (with ATPC2) encodinG the Gamma subunit of Arabidopsis chloroplast ATP synthase.
AT4G05180	207.129	143.04	7.17838	3.23618	PSBQ	PHOTOSYSTEM II SUBUNIT Q
AT4G09650	157.566	139.96	24.3423	15.3075	ATPD	ATP SYNTHASE DELTA-SUBUNIT GENE
AT4G10340	849.53	597.69	47.2246	18.4916	LHCB5	LIGHT HARVESTING COMPLEX OF PHOTOSYSTEM II 5
AT4G12800	514.121	381.554	32.169	13.9617	PSAL	PHOTOSYSTEM I SUBUNIT L
AT4G14690	14.3603	29.3243	2.67577	1.04092	ELIP2	EARLY LIGHT-INDUCIBLE PROTEIN 2
AT4G16690	5.24591	2.98712	0.301953	0.18207	ATMES16	METHYL ESTERASE 16
AT4G17600	99.3588	100.599	21.1281	8.90526	LIL3:1	LIGHT-HARVESTING-LIKE 3:1
AT4G24930	22.6994	20.2343	5.60637	2.97715	-	Thylakoid lumenal 17.9 kDa protein, chloroplast
AT4G27520	44.9064	53.3117	15.0463	8.2268	ENODL2	EARLY NODULIN-LIKE PROTEIN 2
AT4G28080	78.4586	66.5167	9.24032	6.88394	REC2	REDUCED CHLOROPLAST COVERAGE 2
AT4G28660	33.8627	39.1741	5.62758	4.0572	PSB28	PHOTOSYSTEM II REACTION CENTER PSB28 PROTEIN
AT4G28750	489.251	391.419	22.2265	9.91631	PSAE-1	PSA E1 KNOCKOUT
AT4G33070	10.0093	9.22846	43.4772	33.3796	PDC1	PYRUVATE DECARBOXYLASE 1
AT4G34190	70.1384	83.537	22.2911	17.7497	-	STRESS ENHANCED PROTEIN 1
AT4G37930	112.03	109.298	17.3284	9.77485	SHM1	SERINE HYDROXYMETHYLTRANSFERASE 1
AT4G37980	2.55883	1.53035	0	0	ELI3-1	CINNAMYL-ALCOHOL DEHYDROGENASE 7
AT5G02160	34.843	33.5355	3.77641	0.885534	-	Transmembrane protein
AT5G02940	9.21742	10.6278	1.51296	1.33696	-	Ion channel POLLUX-like protein, putative (DUF1012)
AT5G04140	113.916	99.9712	8.53066	3.21487	GLU1	FERREDOXIN-DEPENDENT GLUTAMATE SYNTHASE 1
AT5G04810	48.3541	40.3996	11.8159	9.54326	PPR4	Pentatricopeptide (PPR) repeat-containinG protein
AT5G05410	12.6581	12.9918	137.509	93.7745	DREB2A	DEHYDRATION-RESPONSIVE ELEMENT BINDING PROTEIN 2
AT5G08050	51.6929	48.966	12.1678	6.7208	RIQ1	Encodes a grana core localized protein
AT5G09660	113.241	97.016	20.7916	10.1731	PMDH2	PEROXISOMAL NAD-MALATE DEHYDROGENASE 2
AT5G13630	140.466	123.084	13.5326	7.90485	GUN5	Encodes magnesium chelatase involved in plastid-to-nucleus signal transduction.
AT5G14740	1252	866.656	42.6145	0.138446	CA2	BETA CARBONIC ANHYDRASE 2
AT5G15120	33.2527	38.3858	292.03	300.505	PCO1	PLANT CYSTEINE OXIDASE 1
AT5G17350	4.40553	12.7667	52.1151	43.3523	-	Hypothetical protein
AT5G17670	17.7932	15.5645	4.41207	2.02419	-	Alpha/beta-Hydrolases superfamily protein
AT5G17780	5.68662	7.11212	1.03625	0	-	Alpha/beta-Hydrolases superfamily protein
AT5G19520	10.4048	11.1675	53.7861	46.9232	MSL9	MECHANOSENSITIVE CHANNEL OF SMALL CONDUCTANCE-LIKE 9,
AT5G23060	52.6555	54.1974	6.68483	4.17475	CaS	CALCIUM SENSING RECEPTOR
AT5G25980	72.7304	45.9848	5.08957	0.564134	TGG2	GLUCOSIDE GLUCOHYDROLASE 2
AT5G27890	53.2189	47.1079	16.4262	10.7256	-	Hypothetical protein
AT5G35170	21.4685	18.9803	4.73089	3.0773	-	Adenylate kinase family protein
AT5G40950	142.306	138.706	45.1934	33.4799	RPL27	RIBOSOMAL PROTEIN LARGE SUBUNIT 27
AT5G42530	19.5913	12.9905	1.44636	0.654091	-	Hypothetical protein
AT5G43290	14.8203	13.1855	2.54835	1.72867	WRKY49	WRKY DNA-BINDING PROTEIN 49
AT5G46110	126.538	109.425	24.9563	20.15	APE2	ACCLIMATION OF PHOTOSYNTHESIS TO ENVIRONMENT 2
AT5G48880	8.21919	15.2488	1.39563	0.701275	PKT1	PEROXISOMAL 3-KETO-ACYL-COA THIOLASE 2
AT5G51100	30.7776	35.7895	8.38834	5.72032	FSD2	FE SUPEROXIDE DISMUTASE 2
AT5G51440	68.5484	7.56299	82.1078	114.438	-	HSP20-like chaperones superfamily protein
AT5G52970	27.3977	25.7298	6.0227	4.07385	-	Thylakoid lumen 15.0 kDa protein
AT5G54190	1520.52	1400.78	76.4996	2.68023	PORA	PROTOCHLOROPHYLLIDE OXIDOREDUCTASE A
AT5G54270	379.907	214.094	22.3311	10.6352	LHCB3	LIGHT-HARVESTING CHLOROPHYLL B-BINDING PROTEIN 3
AT5G58260	32.2352	28.2926	2.53847	0.597905	NDHN	NADH DEHYDROGENASE-LIKE COMPLEX N
AT5G64040	123.244	102.452	11.0346	8.9668	PSAN	Encodes the only subunit of photosystem I located entirely in the thylakoid lumen.
AT5G64940	64.5785	59.1892	15.6279	11.6857	ATATH13	OXIDATIVE STRESS-RELATED ABC1-LIKE PROTEIN 1
AT5G66190	68.5803	71.2076	13.8032	11.8303	ATLFNR1	LEAF-TYPE CHLOROPLAST-TARGETED FNR 1
AT5G66570	606.832	479.864	51.4504	28.1571	PSBO-1	PS II OXYGEN-EVOLVING COMPLEX 1
C. DEGs in cluster c of Figure 2B.
Gene ID	FPKM				Gene name	InterPro description
	WT	erf	35S:MAERF-9#	35S:MAERF-11#
AT1G01320	67.1933	60.8316	12.0525	8.69302	REC1	REDUCED CHLOROPLAST COVERAGE
AT1G12940	0	0	3.90887	4.88056	ATNRT2.5	NITRATE TRANSPORTER2.5
AT1G16880	165.832	164.466	35.0321	29.4314	ACR11	ACT DOMAIN REPEATS 11
AT1G20020	46.145	43.433	6.73421	5.57183	ATLFNR2	LEAF-TYPE CHLOROPLAST-TARGETED FNR 2
AT1G21130	10.5409	9.44774	59.843	43.393	IGMT4	INDOLE GLUCOSINOLATE O-METHYLTRANSFERASE 4
AT2G01020	46.8423	38.6523	0	0	-	5.8SrRNA
AT2G17845	0.327248	0.0964397	38.5265	42.7755	-	NAD(P)-binding Rossmann-fold superfamily protein
AT2G22990	48.7877	44.0364	6.50592	7.38815	SNG1	SERINE CARBOXYPEPTIDASE-LIKE 8
AT2G35370	140.823	139.5	16.981	6.13824	GDCH	GLYCINE DECARBOXYLASE COMPLEX H
AT2G40490	68.744	65.2739	18.443	12.6692	HEME2	Uroporphyrinogen decarboxylase
AT2G45600	9.68006	10.8801	1.52901	0.768297	-	Alpha/beta-Hydrolases superfamily protein
AT3G06840	12.0574	8.23244	1.37843	0.977832	-	Hypothetical protein
AT3G16000	20.3081	20.7385	5.04567	4.13372	MFP1	MAR BINDING FILAMENT-LIKE PROTEIN 1
AT3G16250	14.6158	15.006	2.08149	0.603409	NDF4	NDH-DEPENDENT CYCLIC ELECTRON FLOW 1
AT3G23700	26.4176	28.6001	6.41824	4.02541	SRRP1	S1 RNA-BINDING RIBOSOMAL PROTEIN 1
AT3G41768	627.432	515.443	17.8542	19.8956	-	r RNA
AT3G41979	222.97	92.7656	0.424207	0	-	5.8S rRNA
AT4G12400	48.4976	9.07348	57.1663	82.8266	HOP3	Encodes one of the 36 carboxylate clamp (CC)-tetratricopeptide repeat (TPR) proteins (Prasad 2010, Pubmed ID: 20856808) with potential to interact with Hsp90/Hsp70 as co-chaperones.
AT4G17560	78.2404	76.5063	25.2658	21.0997	-	Ribosomal protein L19 family protein
AT4G27440	1631.82	1601.53	84.1333	23.7711	PORB	PROTOCHLOROPHYLLIDE OXIDOREDUCTASE B
AT4G35770	158.329	154.677	43.8033	35.9857	SEN1	SENESCENCE ASSOCIATED GENE 1
AT5G18600	4.40869	3.76779	0.0998134	0.150463	-	Thioredoxin superfamily protein
AT5G58330	54.1166	49.7689	17.2077	12.5055	NADP-MDH	NADP-DEPENDENT MALATE DEHYDROGENASE
D. DEGs in cluster d of Figure 2B.
Gene ID	FPKM				Gene name	InterPro description
	WT	erf	35S:MAERF-9#	35S:MAERF-11#
AT1G03610	14.3706	17.5707	90.8355	83.585	-	Plant/protein (DUF789)
AT1G06080	117.793	113.345	15.3396	3.26652	ADS1	DELTA 9 DESATURASE 1
AT1G12064	3.08313	3.78582	36.9954	37.8804	-	Transmembrane protein
AT1G20070	16.1826	16.5018	80.8111	45.0933	-	Hypothetical protein
AT1G29910	151.233	71.2026	2.45541	0.82253	CAB3	CHLOROPHYLL A/B BINDING PROTEIN 3
AT1G29920	35.101	12.6287	1.65643	0.445887	CAB2	CHLOROPHYLL A/B-BINDING PROTEIN 2
AT1G29930	4132.46	2547.56	141.539	57.0571	CAB1	CHLOROPHYLL A/B BINDING PROTEIN 1
AT1G30520	6.98377	5.83929	0.772182	0.554295	AAE14	ACYL-ACTIVATING ENZYME 14
AT1G48100	1.93369	1.10619	15.7604	5.47364	PGX3	POLYGALACTURONASE INVOLVED IN EXPANSION3
AT1G63090	9.91989	11.8975	65.1827	57.1603	AtPP2-A11	PHLOEM PROTEIN 2-A11
AT1G64770	40.4481	40.1226	10.3085	4.9757	NDF2	NAD(P)H DEHYDROGENASE SUBUNIT 45
AT1G67100	2.99687	2.64952	34.3852	34.1904	LBD40	LOB DOMAIN-CONTAINING PROTEIN 40
AT1G70760	12.2245	9.10119	1.83539	0.658747	CRR23	CHLORORESPIRATORY REDUCTION 23
AT1G72210	1.46222	1.87448	16.9828	21.9327	BHLH96	Basic helix-loop-helix (bHLH) DNA-binding superfamily protein
AT1G74470	1247.29	965.739	102.16	41.5545	CHLP	Encodes a multifunctional protein with geranylgeranyl reductase activity
AT1G75690	47.5611	48.3864	6.17983	2.25836	LQY1	LOW QUANTUM YIELD OF PHOTOSYSTEM II 1
AT1G76100	47.4158	40.0674	6.76127	3.75503	PETE1	PLASTOCYANIN 1
AT1G80840	2.14286	26.9776	94.7199	61.4316	WRKY40	WRKY DNA-BINDING PROTEIN 40. Pathogen-induced transcription factor.
AT2G03550	12.999	13.5663	1.65959	0.700484	-	Alpha/beta-Hydrolases superfamily protein
AT2G17850	2.83399	2.14759	417.832	523.534	STR17	Rhodanese/Cell cycle control phosphatase superfamily protein
AT2G20560	42.6309	8.03123	69.327	92.4226	-	DNAJ heat shock family protein
AT2G26330	61.1811	62.774	17.1145	13.0803	QRP1	QUANTITATIVE RESISTANCE TO PLECTOSPHAERELLA 1
AT2G29650	17.3127	16.1427	3.17602	1.88087	ANTR1	ANION TRANSPORTER 1
AT2G30020	7.01366	34.1688	83.9107	81.7587	AP2C1	Belongs to the clade B of the PP2C-superfamily. Acts as a MAPK phosphatase that negatively regulates MPK4 and MPK6
AT2G38470	9.85512	32.5662	96.8566	56.737	WRKY33	WRKY DNA-BINDING PROTEIN 33
AT2G39470	28.7287	24.5913	1.72374	0.831497	PPL2	PHOTOSYNTHETIC NDH SUBCOMPLEX L 1
AT2G41940	13.4969	15.2835	2.82549	1.89301	ZFP8	ZINC FINGER PROTEIN 8
AT2G46870	5.92391	9.37845	1.30999	0.282105	NGA1	AP2/B3-like transcriptional factor family protein
AT2G46990	53.7946	59.7261	7.32874	3.68255	IAA20	INDOLE-3-ACETIC ACID INDUCIBLE 20
AT2G47450	84.1243	70.9381	13.4967	13.4139	CAO	CHLOROPLAST SIGNAL RECOGNITION PARTICLE 43
AT3G01480	38.4927	34.8741	7.56811	6.2228	CYP38	CYCLOPHILIN 38
AT3G04000	5.52882	4.88801	0.263523	0.297933	-	Encodes an aldehyde reductase
AT3G05660	1.81766	2.38073	0.320072	0.103391	AtRLP33	RECEPTOR LIKE PROTEIN 33
AT3G12820	47.1862	52.1974	9.84923	3.7707	AtMYB10	MYB DOMAIN PROTEIN 10
AT3G18530	38.6253	44.5828	2.23479	0.58588	-	ARM repeat superfamily protein
AT3G19920	1.44775	1.08796	23.9439	16.9723	-	BTB/POZ domain protein
AT3G49260	13.5327	12.0158	2.45634	1.19445	IQD21	IQ-DOMAIN 21
AT3G51420	26.4732	21.9602	4.3509	3.01166	SSL4	STRICTOSIDINE SYNTHASE-LIKE 4
AT3G52340	37.8872	36.8063	11.5088	5.97786	SPP2	SUCROSE-6F-PHOSPHATE PHOSPHOHYDROLASE 2
AT3G59930	9.97782	8.9592	107.267	159.464	-	Encodes a defensin-like (DEFL) family protein.
AT4G10260	0.0944913	0.417698	4.23581	4.93404	FRK4	Encodes a member of the fructokinase gene family.
AT4G10265	3.49188	2.46973	127.281	146.107	-	Wound-responsive family protein
AT4G10270	17.3935	14.9979	189.312	215.681	-	Wound-responsive family protein
AT4G11610	97.7593	103.568	12.6254	7.05	-	C2 calcium/lipid-binding plant phosphoribosyltransferase family protein
AT4G15150	6.96117	21.1006	131.485	62.4484	-	glycine-rich protein
AT4G17810	14.9217	13.0804	2.66255	1.94208	-	C2H2 and C2HC zinc fingers superfamily protein
AT4G19230	12.8935	17.3938	94.0625	48.9651	CYP707A1	CYP707A1
AT4G22690	6.14133	5.73979	40.1033	34.4934	CYP706A1	CYP706A1
AT4G34250	47.7198	46.9498	11.2448	6.80381	KCS16	3-KETOACYL-COA SYNTHASE 16
AT4G39480	1.10195	1.43815	12.6167	17.9981	CYP96A9	CYP96A9
AT4G39675	90.5592	102.994	495.051	667.043	-	Hypothetical protein
AT4G39710	22.0615	23.5846	3.05802	1.61342	FKBP16-2	FK506-BINDING PROTEIN 16-2
AT5G14450	5.27982	3.46757	34.9899	35.1377	-	GDSL-motif esterase/acyltransferase/lipase.
AT5G17700	28.1727	28.8447	4.3399	1.38773	-	MATE efflux family protein
AT5G18660	27.6585	25.3909	6.77442	5.43193	PCB2	PALE-GREEN AND CHLOROPHYLL B REDUCED 2
AT5G19730	17.1737	19.5212	4.11379	3.68938	-	Pectin lyase-like superfamily protein
AT5G24580	75.6974	86.0037	28.2611	15.2329	-	Heavy metal transport/detoxification superfamily protein
AT5G27290	4.70005	3.51051	0.220158	0.165938	-	Stress regulated protein
AT5G38410	1891.17	1718.18	275.588	172.367	RBCS-3B	RUBISCO SMALL SUBUNIT 3B
AT5G46240	11.724	14.2818	2.55303	0.824686	KAT1	POTASSIUM CHANNEL IN ARABIDOPSIS THALIANA 1
AT5G50360	0.53026	1.09387	25.9912	6.87689	AITR5	Von willebrand factor A domain protein
AT5G51210	136.339	157.056	32.605	19.0028	OLEO3	OLEOSIN3
AT5G51760	0.40247	0.237215	13.7135	13.3237	AHG1	ABA-HYPERSENSITIVE GERMINATION 1
AT5G57390	2.96982	3.59012	42.3183	33.1993	AIL5	AINTEGUMENTA-LIKE 5
AT5G65140	3.3734	6.30374	58.6346	62.1699	TPPJ	TREHALOSE-6-PHOSPHATE PHOSPHATASE J
E. DEGs in cluster e of Figure 2B.
Gene ID	FPKM				Gene name	InterPro description
	WT	erf	35S:MAERF-9#	35S:MAERF-11#
AT1G78630	297.435	275.936	83.4293	57.5307	emb1473	EMBRYO DEFECTIVE 1473
AT2G46820	145.365	134.372	41.607	23.2799	PTAC8	CURVATURE THYLAKOID 1B
AT3G15520	17.6951	18.3917	3.70465	2.27278	CYP37	Cyclophilin-like peptidyl-prolyl cis-trans isomerase family protein
AT3G59900	107.557	90.6794	22.8762	16.8875	ARGOS	AUXIN-REGULATED GENE INVOLVED IN ORGAN SIZE
AT4G14040	20.1762	17.0069	2.7032	1.75448	EDA38	EMBRYO SAC DEVELOPMENT ARREST 38
AT4G27450	110.086	86.256	1891.97	2043.49	-	Aluminum induced protein with YGL and LRDR motifs
AT4G33560	13.3257	7.38522	510.225	595.635	-	Wound-responsive family protein
AT5G01530	740.302	545.342	59.1515	36.302	LHCB4.1	LIGHT HARVESTING COMPLEX PHOTOSYSTEM II
AT5G19220	11.059	13.0189	2.69122	1.02935	ADG2	ADP GLUCOSE PYROPHOSPHORYLASE 2
AT5G53660	74.6989	90.7635	28.5157	14.4349	AtGRF7	GROWTH-REGULATING FACTOR 7
F. DEGs in cluster f of Figure 2B.
Gene ID	FPKM				Gene name	InterPro description
	WT	erf	35S:MAERF-9#	35S:MAERF-11#
AT1G10060	5.31554	6.01952	1.1764	0.18345	ATBCAT-1	BRANCHED-CHAIN AMINO ACID TRANSAMINASE 1
AT1G12610	0.286113	3.62565	22.024	11.0341	DDF1	DWARF AND DELAYED FLOWERING 1
AT1G17220	47.7685	47.7598	13.6837	10.4133	FUG1	FU-GAERI1
AT1G20790	12.4512	15.3005	2.71259	1.52338	-	F-box family protein
AT1G60190	4.09534	13.0902	78.8317	33.1298	PUB19	PLANT U-BOX 19
AT1G68190	24.7663	21.0849	2.59589	0.860894	BBX27	B-BOX DOMAIN PROTEIN 27
AT1G73830	14.4151	16.6933	1.79268	0.311811	BEE3	BR ENHANCED EXPRESSION 3
AT1G74930	1.11578	26.0425	60.5516	50.8369	ORA47	encodes a member of the DREB subfamily A-5 of ERF/AP2 transcription factor family
AT2G32430	15.9391	23.1474	4.54334	3.3709	B3GALT3	Galactosyltransferase family protein
AT2G44920	27.0216	24.5797	5.23431	3.09624	-	Encodes a pentapeptide-repeat protein (PRP)
AT3G13510	34.4868	34.7631	11.14	9.50859	-	Carboxyl-terminal peptidase, putative (DUF239)
AT3G48700	8.3343	11.3472	169.594	122.963	ATCXE13	CARBOXYESTERASE 13
AT3G61460	84.0338	76.4001	21.3923	21.4081	BRH1	BRASSINOSTEROID-RESPONSIVE RING-H2
AT3G61470	621.974	444.768	29.2232	12.5999	LHCA2	PHOTOSYSTEM I LIGHT HARVESTING COMPLEX GENE 2
AT4G14980	1.16132	2.15612	17.8263	32.7578	-	Cysteine/Histidine-rich C1 domain family protein
AT4G17670	3.45126	7.30122	38.343	25.2401	-	Senescence-associated family protein (DUF581)
AT4G25470	1.73608	11.0318	79.0032	38.7717	CBF2	C-REPEAT/DRE BINDING FACTOR 2
AT4G25490	0	2.87178	25.5188	7.53841	CBF1	C-REPEAT/DRE BINDING FACTOR 1
AT4G28740	6.38736	6.87171	1.14992	0.393961	-	LOW PSII ACCUMULATION-like protein
AT5G02760	67.1793	43.0189	4.05787	2.71867	SSPP	SENESCENCE-SUPPRESSED 51 PROTEIN PHOSPHATASE
AT5G13730	13.1854	10.1424	1.56849	0.457626	SIG4	SIGMA FACTOR 4
AT5G44260	55.9516	42.0524	8.04403	8.12762	TZF5	TANDEM CCCH ZINC FINGER PROTEIN 5
AT5G50335	20.0334	20.4253	2.96276	1.1579	-	Hypothetical protein
AT5G59540	78.4639	80.5243	19.2179	4.73914	-	2-oxoglutarate (2OG) and Fe(II)-dependent oxygenase superfamily protein
AT5G63350	3.20089	3.82419	66.2795	41.0101	AITR6	Von willebrand factor A domain protein
G. DEGs in cluster g of Figure 2B.
Gene ID	FPKM				Gene name	InterPro description
	WT	erf	35S:MAERF-9#	35S:MAERF-11#
AT1G01790	16.6591	17.2179	4.64753	3.69156	KEA1	Encodes a member of the cation/proton antiporters-2 antiporter superfamily
AT1G05010	159.35	219.886	55.6458	20.7592	ACO4	ETHYLENE FORMING ENZYME
AT1G11580	67.5941	68.1107	395.911	471.647	ATPMEPCRA	METHYLESTERASE PCR A
AT1G14440	24.3303	21.1968	5.54054	5.15648	AtHB31	FLORAL TRANSITION AT THE MERISTEM2
AT1G19530	157.155	139.199	781.171	958.086	-	DNA polymerase epsilon catalytic subunit A
AT1G21500	40.5066	28.3265	1.0148	0	-	Hypothetical protein
AT1G27730	6.03813	40.2799	102.826	103.861	STZ	SALT TOLERANCE ZINC FINGER
AT1G33170	20.8973	23.4478	4.25495	2.01318	-	S-adenosyl-L-methionine-dependent methyltransferases superfamily protein
AT1G48350	264.135	271.157	78.9446	58.3121	EMB3105	EMBRYO DEFECTIVE 3105
AT1G52000	28.5429	22.5746	1.47598	0.385089	-	Mannose-binding lectin superfamily protein
AT1G56600	2.27456	0.973032	21.778	15.0998	AtGolS2	GALACTINOL SYNTHASE 2
AT1G67910	148.439	145.56	40.4084	26.642	-	Hypothetical protein
AT1G77120	28.9839	29.6673	840.287	796.988	ADH1	ALCOHOL DEHYDROGENASE 1
AT1G79040	735.21	586.356	51.3078	21.5571	PSBR	PHOTOSYSTEM II SUBUNIT R
AT2G21910	23.2519	27.3502	3.9482	0.95774	CYP96A5	CYP96A5
AT2G35930	4.11233	23.7719	53.9285	45.6024	ATPUB23	Encodes a cytoplasmically localized U-box domain containing E3 ubiquitin ligase that is involved in the response to water stress and acts as a negative regulator of PAMP-triggered immunity.
AT2G39980	60.0041	39.0933	13.0368	9.68831	-	HXXXD-type acyl-transferase family protein
AT3G21330	26.3599	27.1721	5.51775	4.42058	-	Basic helix-loop-helix (bHLH) DNA-binding superfamily protein
AT3G23930	23.9796	24.3659	5.96946	3.77719	-	Troponin T, skeletal protein
AT3G55980	8.80134	40.6728	114.711	87.4831	ATSZF1	salt-inducible zinc finger 1
AT4G11280	8.70614	21.1799	93.0642	69.2171	ACS6	1-AMINOCYCLOPROPANE-1-CARBOXYLIC ACID (ACC) SYNTHASE 6
AT4G12550	73.0786	82.3006	315.129	344.82	AIR1	AUXIN-INDUCED IN ROOT CULTURES 1
AT4G18810	14.2527	15.0854	3.06776	2.00393	-	NAD(P)-binding Rossmann-fold superfamily protein
AT4G22490	357.607	351.033	93.0539	25.7611	-	Bifunctional inhibitor/lipid-transfer protein/seed storage 2S albumin superfamily protein
AT4G24040	1.59818	1.62703	11.447	14.6276	ATTRE1	TREHALASE 1
AT4G24110	6.61953	4.20956	374.747	449.454	-	NADP-specific glutamate dehydrogenase
AT4G29780	8.05272	50.1078	138.373	110.964	-	nuclease
AT4G34410	0.295823	13.9922	53.8979	31.2725	ERF109	ETHYLENE RESPONSE FACTOR 109
AT4G35720	142.324	193.727	39.3398	7.872	-	DUF241 domain protein, putative (DUF241)
AT4G37800	261.752	197.376	80.4709	26.6797	XTH7	XYLOGLUCAN ENDOTRANSGLUCOSYLASE/HYDROLASE 7
AT5G07020	65.9847	61.0294	17.72	14.1354	MPH1	MAINTENANCE OF PSII UNDER HIGH LIGHT 1
AT5G20630	590.403	562.47	27.828	5.30254	GLP3	GERMIN-LIKE PROTEIN 3
AT5G22500	337.818	328.867	79.5868	20.9981	FAR1	FATTY ACID REDUCTASE 1
AT5G44580	19.0521	20.1793	2.30619	1.35195	-	Transmembrane protein
AT5G45340	6.80255	10.648	61.2382	52.1794	CYP707A3	CYP707A3
AT5G55410	0.296894	0.262484	14.3173	8.96736	-	Bifunctional inhibitor/lipid-transfer protein/seed storage 2S albumin superfamily protein
AT5G56260	24.6718	26.6396	124.237	81.579	-	Ribonuclease E inhibitor RraA/Dimethylmenaquinone methyltransferase
AT5G57220	0.772822	0.893481	8.03507	5.17363	CYP81F2	CYP81F2
AT5G57240	55.5581	58.7815	13.895	5.16472	ORP4C	OSBP(OXYSTEROL BINDING PROTEIN)-RELATED PROTEIN 4C
H. DEGs in cluster h of Figure 2B.
Gene ID	FPKM				Gene name	InterPro description
	WT	erf	35S:MAERF-9#	35S:MAERF-11#
AT1G01580	0.425191	0.751821	4.303	4.83223	FRO2	FERRIC CHELATE REDUCTASE DEFECTIVE 1
AT1G04310	19.7393	17.5248	5.71769	3.22685	ERS2	ETHYLENE RESPONSE SENSOR 2
AT1G19180	22.6094	75.8685	205.128	115.67	JAZ1	JASMONATE-ZIM-DOMAIN PROTEIN 1
AT1G68010	59.0345	49.8386	4.74649	2.58945	HPR	HYDROXYPYRUVATE REDUCTASE
AT1G78070	9.56723	12.1208	69.6035	28.4272	-	Transducin/WD40 repeat-like superfamily protein
AT2G35260	38.0557	28.7907	6.34403	5.29855	-	CAAX protease self-immunity protein
AT2G38540	322.229	307.457	54.7888	36.0964	LP1	LIPID TRANSFER PROTEIN 1
AT2G42870	31.0353	26.2452	4.49913	2.51192	PAR1	PHY RAPIDLY REGULATED 1
AT2G25460	2.27366	15.4781	45.0159	20.9512	-	EEIG1/EHBP1 protein amino-terminal domain protein
AT2G26530	1.01991	20.6104	44.3842	30.0595	AR781	unknown function
AT3G02550	35.3534	26.7346	201.713	311.279	LBD41	LOB DOMAIN-CONTAINING PROTEIN 41
AT3G03270	133.353	106.145	2245.44	2661.5	HRU1	HYPOXIA RESPONSIVE UNIVERSAL STRESS PROTEIN 1
AT3G22830	0.46619	4.76925	64.7299	4.77313	AT-HSFA6B	HEAT SHOCK TRANSCRIPTION FACTOR A6B
AT3G47340	51.7722	32.4742	6.09305	3.10733	ASN1	GLUTAMINE-DEPENDENT ASPARAGINE SYNTHASE 1
AT3G48520	12.5164	10.05	63.1222	62.8988	CYP94B3	CYP94B3
AT4G05100	6.10213	8.78594	51.5114	22.4918	AtMYB74	MYB DOMAIN PROTEIN 74
AT4G08950	226.127	195.936	32.1789	55.2545	EXO	EXORDIUM
AT4G21280	486.649	419.727	49.6379	35.6149	PSBQ	PHOTOSYSTEM II SUBUNIT Q
AT4G27310	75.1085	61.7259	23.3274	11.544	BBX28	B-BOX DOMAIN PROTEIN 28
AT4G31380	68.7609	54.7801	6.70374	5.38959	FLP1	FPF1-LIKE PROTEIN 1
AT5G02540	55.8919	45.8793	9.39547	4.42086	-	NAD(P)-binding Rossmann-fold superfamily protein
AT5G04770	37.4556	33.5868	10.343	8.42482	ATCAT6	CATIONIC AMINO ACID TRANSPORTER 6
AT5G14910	90.6147	98.2237	32.4375	20.2024	-	Heavy metal transport/detoxification superfamily protein
AT5G44440	673.952	608.165	33.3983	3.70279	-	FAD-binding Berberine family protein
AT5G54470	3.49296	4.0062	28.7898	19.428	BBX29	B-BOX DOMAIN PROTEIN 29
AT5G62280	154.124	118.984	14.5809	6.89951	-	DUF1442 family protein (DUF1442)
